# Supplementary material for: Effects of bioturbation on environmental DNA migration through soil media
Source: PLoS One. 2018 Apr 24;13(4):e0196430. doi: 10.1371/journal.pone.0196430 (PMC5915775; doi:10.1371/journal.pone.0196430)
Supplement: S1 Table — (XLSX) [file pone.0196430.s001.xlsx]

## Sheet: Sheet1
Sample ID	User name	Date and Time	Nucleic Acid Conc.	Unit	A260	A280	260/280	260/230	Sample Type	Factor
MSP 623 #1	BioLab	12/17/2015 9:09:26 AM	38.7	ng/µl	0.773	0.378	2.05	1.71	DNA	50
MSP 623 #1	BioLab	12/17/2015 9:10:21 AM	35.4	ng/µl	0.708	0.352	2.01	1.77	DNA	50
MSP 623 #1	BioLab	12/17/2015 9:12:30 AM	35.7	ng/µl	0.715	0.373	1.92	1.63	DNA	50
MSP 623 #3	BioLab	12/17/2015 9:13:26 AM	7.6	ng/µl	0.151	0.077	1.97	1.61	DNA	50
MSP 623 #4	BioLab	12/17/2015 9:14:35 AM	4.3	ng/µl	0.085	0.043	1.99	0.68	DNA	50
MSP 623 #5	BioLab	12/17/2015 9:15:17 AM	8.9	ng/µl	0.179	0.096	1.86	1.63	DNA	50
MSP 623 #5	BioLab	12/17/2015 9:16:13 AM	1	ng/µl	0.02	0.013	1.47	0.6	DNA	50
MSP 623 #5	BioLab	12/17/2015 9:16:47 AM	3.4	ng/µl	0.069	0.03	2.33	1	DNA	50
MSP 623 #5	BioLab	12/17/2015 9:17:18 AM	2.1	ng/µl	0.042	0.021	2	0.48	DNA	50
MSP 623 #5	BioLab	12/17/2015 9:17:47 AM	3.3	ng/µl	0.065	0.03	2.18	1.12	DNA	50
MSP 623 #5	BioLab	12/17/2015 9:18:15 AM	2.8	ng/µl	0.057	0.034	1.67	1.25	DNA	50
MSP 623 #11	BioLab	12/17/2015 9:19:13 AM	3.7	ng/µl	0.074	0.031	2.39	1.33	DNA	50
MSP 623 #12	BioLab	12/17/2015 9:19:47 AM	1.2	ng/µl	0.025	0.011	2.19	0.37	DNA	50
MSP 623 #13	BioLab	12/17/2015 9:20:17 AM	3.7	ng/µl	0.074	0.037	2.02	0.77	DNA	50
MSP 623 #14	BioLab	12/17/2015 9:20:47 AM	4.2	ng/µl	0.084	0.048	1.76	1.38	DNA	50
MSP 623 #15	BioLab	12/17/2015 9:21:39 AM	7.4	ng/µl	0.149	0.068	2.17	1.6	DNA	50
MSP 623 #16	BioLab	12/17/2015 9:22:17 AM	11.6	ng/µl	0.232	0.12	1.93	1.7	DNA	50
MSP 623 #17	BioLab	12/17/2015 9:23:28 AM	10.3	ng/µl	0.207	0.101	2.06	1.86	DNA	50
MSP 623 #18	BioLab	12/17/2015 9:24:13 AM	0.7	ng/µl	0.013	0.008	1.58	0.15	DNA	50
MSP 623 #19	BioLab	12/17/2015 9:25:29 AM	9.9	ng/µl	0.198	0.094	2.11	1.71	DNA	50
MSP 623 #20	BioLab	12/17/2015 9:26:11 AM	11.4	ng/µl	0.227	0.116	1.96	1.65	DNA	50
MSP 623 #21	BioLab	12/17/2015 9:26:44 AM	6	ng/µl	0.119	0.064	1.86	1.42	DNA	50
MSP 623 #22	BioLab	12/17/2015 9:27:24 AM	2	ng/µl	0.04	0.023	1.73	0.62	DNA	50
MSP 623 #23	BioLab	12/17/2015 9:28:05 AM	4.2	ng/µl	0.083	0.037	2.27	0.75	DNA	50
MSP 623 #24	BioLab	12/17/2015 9:28:37 AM	9.6	ng/µl	0.192	0.105	1.83	1.62	DNA	50
50 ug check	BioLab	12/17/2015 9:35:34 AM	51.8	ng/µl	1.036	0.537	1.93	2.21	DNA	50
5 ug check	BioLab	12/17/2015 9:37:59 AM	5.5	ng/µl	0.109	0.036	3	1.98	DNA	50
MSP 623 #25	BioLab	12/17/2015 9:43:43 AM	4.5	ng/µl	0.09	0.034	2.66	1.06	DNA	50
MSP 623 #26	BioLab	12/17/2015 9:45:08 AM	4.1	ng/µl	0.082	0.031	2.65	1.35	DNA	50
MSP 623 #27	BioLab	12/17/2015 9:45:58 AM	0.6	ng/µl	0.012	0.001	12.01	0.4	DNA	50
MSP 623 #28	BioLab	12/17/2015 9:46:57 AM	4.4	ng/µl	0.088	0.046	1.91	0.39	DNA	50
MSP 623 #29	BioLab	12/17/2015 9:47:36 AM	0.7	ng/µl	0.013	-0.004	-3.01	0.13	DNA	50
MSP 623 #30	BioLab	12/17/2015 9:48:23 AM	1.1	ng/µl	0.022	0.011	2.1	0.43	DNA	50
MSP 623 #31	BioLab	12/17/2015 9:48:59 AM	17.8	ng/µl	0.356	0.187	1.9	1.99	DNA	50
MSP 623 #32	BioLab	12/17/2015 9:49:46 AM	0.5	ng/µl	0.009	-0.008	-1.16	0.41	DNA	50
MSP 623 #33	BioLab	12/17/2015 9:50:12 AM	1.9	ng/µl	0.038	0.022	1.72	0.62	DNA	50
MSP 623 #34	BioLab	12/17/2015 9:50:44 AM	1.7	ng/µl	0.034	0.022	1.52	0.96	DNA	50
MSP 623 #35	BioLab	12/17/2015 9:51:22 AM	1.3	ng/µl	0.027	0.014	1.95	0.75	DNA	50
MSP 623 #36	BioLab	12/17/2015 9:51:48 AM	2	ng/µl	0.04	0.02	1.95	0.46	DNA	50
MSP 623 #37	BioLab	12/17/2015 10:29:27 AM	0.7	ng/µl	0.014	-0.005	-2.9	1.34	DNA	50
MSP 623 #38	BioLab	12/17/2015 10:30:15 AM	0.7	ng/µl	0.015	-0.012	-1.25	0.58	DNA	50
MSP 623 #39	BioLab	12/17/2015 10:30:53 AM	1.6	ng/µl	0.032	0.005	5.88	1.03	DNA	50
MSP 623 #40	BioLab	12/17/2015 10:31:22 AM	1.4	ng/µl	0.027	0.003	8.05	0.45	DNA	50
MSP 623 #41	BioLab	12/17/2015 10:31:54 AM	1.7	ng/µl	0.033	0.007	4.75	0.76	DNA	50
MSP 623 #42	BioLab	12/17/2015 10:32:25 AM	1	ng/µl	0.02	0.001	15.35	0.44	DNA	50
MSP 623 #43	BioLab	12/17/2015 10:32:50 AM	1.1	ng/µl	0.023	-0.004	-6.02	0.33	DNA	50
MSP 623 #44	BioLab	12/17/2015 10:33:29 AM	1.4	ng/µl	0.028	0.005	5.14	0.56	DNA	50
MSP 623 #45	BioLab	12/17/2015 10:34:16 AM	6.2	ng/µl	0.125	0.048	2.6	0.87	DNA	50
MSP 623 #46	BioLab	12/17/2015 10:34:44 AM	5.9	ng/µl	0.117	0.055	2.15	1.75	DNA	50
MSP 623 #47	BioLab	12/17/2015 10:35:19 AM	0.9	ng/µl	0.019	0.001	14.75	0.48	DNA	50
MSP 623 #48	BioLab	12/17/2015 10:35:53 AM	7.1	ng/µl	0.141	0.059	2.38	1.45	DNA	50
MSP 623 #49	BioLab	12/17/2015 10:36:23 AM	0.7	ng/µl	0.015	-0.001	-15.37	0.7	DNA	50
MSP 623 #50	BioLab	12/17/2015 10:36:53 AM	1.1	ng/µl	0.022	0.009	2.49	0.44	DNA	50
MSP 623 #51	BioLab	12/17/2015 10:37:28 AM	0.9	ng/µl	0.018	0.004	4.39	0.82	DNA	50
MSP 623 #52	BioLab	12/17/2015 10:37:57 AM	1.3	ng/µl	0.027	0.008	3.36	1	DNA	50
MSP 623 #53	BioLab	12/17/2015 10:38:26 AM	7.5	ng/µl	0.149	0.077	1.94	1.97	DNA	50
MSP 623 #54	BioLab	12/17/2015 10:39:01 AM	8.6	ng/µl	0.171	0.076	2.27	1.08	DNA	50
MSP 623 #55	BioLab	12/17/2015 10:39:29 AM	3.2	ng/µl	0.064	0.028	2.27	1	DNA	50
MSP 623 #56	BioLab	12/17/2015 10:40:00 AM	0.8	ng/µl	0.016	0.006	2.69	0.55	DNA	50
MSP 623 #57	BioLab	12/17/2015 10:40:26 AM	1	ng/µl	0.021	0.013	1.57	0.81	DNA	50
MSP 623 #58	BioLab	12/17/2015 10:40:53 AM	7.8	ng/µl	0.155	0.071	2.2	1.83	DNA	50
MSP 623 #59	BioLab	12/17/2015 10:41:30 AM	0.8	ng/µl	0.015	-0.008	-1.89	0.69	DNA	50
MSP 623 #60	BioLab	12/17/2015 10:42:13 AM	0.9	ng/µl	0.017	0.002	7.43	0.62	DNA	50
MSP 623 #61	BioLab	12/17/2015 10:42:55 AM	4.3	ng/µl	0.087	0.044	1.96	1.83	DNA	50
MSP 623 #62	BioLab	12/17/2015 10:43:40 AM	0.7	ng/µl	0.013	-0.005	-2.86	0.09	DNA	50
MSP 623 #63	BioLab	12/17/2015 10:48:34 AM	1.1	ng/µl	0.023	-0.008	-2.97	0.62	DNA	50
MSP 623 #64	BioLab	12/17/2015 10:49:41 AM	3	ng/µl	0.059	0.019	3.1	0.66	DNA	50
MSP 623 #65	BioLab	12/17/2015 10:50:44 AM	3.9	ng/µl	0.078	0.03	2.58	0.66	DNA	50
MSP 623 #66	BioLab	12/17/2015 10:51:38 AM	4.4	ng/µl	0.088	0.043	2.06	1.46	DNA	50
MSP 623 #67	BioLab	12/17/2015 10:52:49 AM	1.1	ng/µl	0.021	0.006	3.56	0.67	DNA	50
MSP 623 #68	BioLab	12/17/2015 10:53:29 AM	6	ng/µl	0.12	0.063	1.91	1.37	DNA	50
MSP 623 #69	BioLab	12/17/2015 10:54:08 AM	3.8	ng/µl	0.075	0.025	2.95	1.15	DNA	50
MSP 623 #70	BioLab	12/17/2015 10:55:02 AM	2.1	ng/µl	0.043	0.012	3.55	0.89	DNA	50
MSP 623 #71	BioLab	12/17/2015 10:55:32 AM	1.1	ng/µl	0.023	0.019	1.2	0.76	DNA	50
MSP 623 #72	BioLab	12/17/2015 10:56:02 AM	1.1	ng/µl	0.021	0	-171.67	0.71	DNA	50
MSP 623 #73	BioLab	12/17/2015 10:57:51 AM	0.8	ng/µl	0.016	0.001	16.65	0.54	DNA	50
MSP 623 #74	BioLab	12/17/2015 10:58:29 AM	1.1	ng/µl	0.022	0.004	5.08	0.24	DNA	50
MSP 623 #75	BioLab	12/17/2015 10:59:09 AM	8	ng/µl	0.16	0.072	2.23	1.27	DNA	50
MSP 623 #76	BioLab	12/17/2015 11:00:01 AM	2.4	ng/µl	0.048	0.024	2.03	0.64	DNA	50
MSP 623 #77	BioLab	12/17/2015 11:00:50 AM	1.5	ng/µl	0.03	0.007	4.29	0.61	DNA	50
MSP 623 #78	BioLab	12/17/2015 11:02:11 AM	2.1	ng/µl	0.042	0.021	1.98	0.64	DNA	50
MSP 623 #79	BioLab	12/17/2015 11:02:44 AM	7.5	ng/µl	0.15	0.074	2.03	1.79	DNA	50
MSP 623 #80	BioLab	12/17/2015 11:03:23 AM	10.1	ng/µl	0.202	0.102	1.97	1.13	DNA	50
MSP 623 #81	BioLab	12/17/2015 11:04:00 AM	7.2	ng/µl	0.144	0.069	2.1	1.61	DNA	50
MSP 623 #82	BioLab	12/17/2015 11:04:39 AM	10.8	ng/µl	0.216	0.108	2	1.64	DNA	50
MSP 623 #83	BioLab	12/17/2015 11:05:55 AM	12.7	ng/µl	0.254	0.129	1.96	1.58	DNA	50
MSP 623 #84	BioLab	12/17/2015 11:06:30 AM	1.6	ng/µl	0.032	0.018	1.77	0.48	DNA	50
MSP 623 #85	BioLab	12/17/2015 11:07:08 AM	16.4	ng/µl	0.329	0.167	1.97	1.57	DNA	50
MSP 623 #86	BioLab	12/17/2015 11:07:43 AM	20.3	ng/µl	0.405	0.205	1.98	1.74	DNA	50
MSP 623 #87	BioLab	12/17/2015 11:08:24 AM	1.4	ng/µl	0.028	0.014	1.97	0.46	DNA	50
MSP 623 #88	BioLab	12/17/2015 11:08:56 AM	2.4	ng/µl	0.048	0.021	2.32	0.44	DNA	50
MSP 623 #89	BioLab	12/17/2015 11:09:35 AM	1.5	ng/µl	0.03	0.017	1.75	0.41	DNA	50
MSP 623 #90	BioLab	12/17/2015 11:10:03 AM	6.1	ng/µl	0.122	0.055	2.2	1.3	DNA	50
MSP 623 #91	BioLab	12/17/2015 11:10:34 AM	12.9	ng/µl	0.259	0.128	2.03	1.7	DNA	50
MSP 623 #92	BioLab	12/17/2015 11:11:19 AM	3.7	ng/µl	0.074	0.056	1.32	0.46	DNA	50
MSP 623 #93	BioLab	12/17/2015 11:11:47 AM	3.1	ng/µl	0.061	0.027	2.31	0.91	DNA	50
MSP 623 #94	BioLab	12/17/2015 11:12:20 AM	1.2	ng/µl	0.024	0.013	1.8	0.5	DNA	50
MSP 623 #95	BioLab	12/17/2015 11:12:57 AM	1.7	ng/µl	0.034	0.027	1.25	0.65	DNA	50
MSP 623 #96	BioLab	12/17/2015 11:13:43 AM	1	ng/µl	0.021	0.012	1.71	0.55	DNA	50
MSP 623 #97	BioLab	12/17/2015 11:14:12 AM	1.3	ng/µl	0.026	0.017	1.53	0.27	DNA	50
MSP 623 #98	BioLab	12/17/2015 11:14:44 AM	1.9	ng/µl	0.037	0.021	1.76	0.4	DNA	50
MSP 623 #99	BioLab	12/18/2015 1:46:35 PM	1	ng/µl	0.02	0.009	2.24	1.12	DNA	50
MSP 623 #100	BioLab	12/18/2015 1:47:16 PM	5	ng/µl	0.101	0.059	1.71	1.65	DNA	50
MSP 623 #101	BioLab	12/18/2015 1:48:02 PM	1.7	ng/µl	0.033	0.03	1.11	1	DNA	50
MSP 623 #102	BioLab	12/18/2015 1:48:42 PM	4.3	ng/µl	0.086	0.056	1.55	1.03	DNA	50
MSP 623 #103	BioLab	12/18/2015 1:49:22 PM	2.9	ng/µl	0.058	0.032	1.81	0.26	DNA	50
MSP 623 #104	BioLab	12/18/2015 1:49:55 PM	3.7	ng/µl	0.074	0.044	1.68	0.82	DNA	50
MSP 623 #105	BioLab	12/18/2015 1:50:34 PM	1.2	ng/µl	0.025	0.026	0.94	0.81	DNA	50
MSP 623 #106	BioLab	12/18/2015 1:51:10 PM	14.1	ng/µl	0.283	0.159	1.78	1.58	DNA	50
MSP 623 #106	BioLab	12/18/2015 1:51:45 PM	7.5	ng/µl	0.15	0.09	1.67	1.68	DNA	50
MSP 623 #108	BioLab	12/18/2015 1:52:38 PM	4.6	ng/µl	0.093	0.057	1.62	1.23	DNA	50
MSP 623 #109	BioLab	12/18/2015 1:53:31 PM	1.5	ng/µl	0.03	0.022	1.37	0.69	DNA	50
MSP 623 #110	BioLab	12/18/2015 1:53:59 PM	3.1	ng/µl	0.062	0.043	1.45	0.66	DNA	50
MSP 623 #111	BioLab	12/18/2015 1:54:45 PM	6.1	ng/µl	0.123	0.077	1.59	1.3	DNA	50
MSP 623 #112	BioLab	12/18/2015 1:55:23 PM	3	ng/µl	0.059	0.047	1.26	0.97	DNA	50
MSP 623 #113	BioLab	12/18/2015 1:56:00 PM	23.2	ng/µl	0.464	0.252	1.84	1.93	DNA	50
MSP 623 #114	BioLab	12/18/2015 1:56:41 PM	3.4	ng/µl	0.067	0.052	1.28	1.08	DNA	50
MSP 623 #115	BioLab	12/18/2015 1:57:18 PM	2.1	ng/µl	0.041	0.037	1.1	0.81	DNA	50
MSP 623 #116	BioLab	12/18/2015 1:57:59 PM	1.6	ng/µl	0.032	0.026	1.24	1.11	DNA	50
MSP 623 #117	BioLab	12/18/2015 1:58:33 PM	1.3	ng/µl	0.027	0.026	1.04	0.68	DNA	50
MSP 623 #118	BioLab	12/18/2015 1:59:01 PM	1.9	ng/µl	0.037	0.035	1.06	1.03	DNA	50
MSP 623 #119	BioLab	12/18/2015 1:59:36 PM	6.5	ng/µl	0.13	0.073	1.8	1.21	DNA	50
MSP 623 #120	BioLab	12/18/2015 2:00:26 PM	5.6	ng/µl	0.111	0.069	1.6	1.73	DNA	50
MSP 623 #121	BioLab	12/18/2015 2:01:02 PM	1.6	ng/µl	0.031	0.033	0.95	0.66	DNA	50
MSP 623 #122	BioLab	12/18/2015 2:01:36 PM	8.6	ng/µl	0.172	0.099	1.75	1.57	DNA	50
MSP 623 #123	BioLab	12/18/2015 2:02:08 PM	3.1	ng/µl	0.062	0.047	1.3	0.83	DNA	50
MSP 623 #124	BioLab	12/18/2015 2:02:43 PM	1.5	ng/µl	0.03	0.034	0.86	1.04	DNA	50
MSP 623 #125	BioLab	12/18/2015 2:03:21 PM	7.1	ng/µl	0.142	0.083	1.71	1.99	DNA	50
MSP 623 #126	BioLab	12/18/2015 2:03:59 PM	1.7	ng/µl	0.034	0.032	1.08	1.09	DNA	50
MSP 623 #127	BioLab	12/18/2015 2:04:35 PM	6.4	ng/µl	0.128	0.081	1.58	1.47	DNA	50
MSP 623 #128	BioLab	12/18/2015 2:05:05 PM	2	ng/µl	0.041	0.036	1.13	1.08	DNA	50
MSP 623 #129	BioLab	12/18/2015 2:05:40 PM	2.1	ng/µl	0.043	0.041	1.05	0.89	DNA	50
MSP 623 #130	BioLab	12/18/2015 2:06:20 PM	6.8	ng/µl	0.137	0.079	1.73	1.41	DNA	50
MSP 623 #131	BioLab	12/18/2015 2:06:52 PM	2.1	ng/µl	0.042	0.036	1.17	0.63	DNA	50
MSP 623 #132	BioLab	12/18/2015 2:07:31 PM	2.9	ng/µl	0.058	0.037	1.56	0.87	DNA	50
MSP 623 #133	BioLab	12/18/2015 2:08:00 PM	1.6	ng/µl	0.031	0.025	1.24	0.51	DNA	50
MSP 623 #134	BioLab	12/18/2015 2:08:31 PM	2.7	ng/µl	0.054	0.044	1.24	0.59	DNA	50
MSP 623 #135	BioLab	12/18/2015 2:15:03 PM	2.6	ng/µl	0.051	0.033	1.55	0.79	DNA	50
MSP 623 #136	BioLab	12/18/2015 2:16:20 PM	7.2	ng/µl	0.144	0.097	1.5	1.16	DNA	50
MSP 623 #137	BioLab	12/18/2015 2:17:12 PM	1.9	ng/µl	0.038	0.038	0.99	0.46	DNA	50
MSP 623 #138	BioLab	12/18/2015 2:17:42 PM	1.7	ng/µl	0.033	0.031	1.07	0.51	DNA	50
MSP 623 #139	BioLab	12/18/2015 2:18:54 PM	1.5	ng/µl	0.031	0.033	0.92	0.67	DNA	50
MSP 623 #140	BioLab	12/18/2015 2:19:22 PM	2.6	ng/µl	0.053	0.045	1.17	0.58	DNA	50
MSP 623 #141	BioLab	12/18/2015 2:19:56 PM	1.2	ng/µl	0.025	0.039	0.63	0.41	DNA	50
MSP 623 #142	BioLab	12/18/2015 2:20:38 PM	2.7	ng/µl	0.055	0.045	1.21	0.51	DNA	50
MSP 623 #143	BioLab	12/18/2015 2:21:13 PM	1.2	ng/µl	0.024	0.035	0.67	1.13	DNA	50
MSP 623 #144	BioLab	12/18/2015 2:21:57 PM	2.8	ng/µl	0.056	0.054	1.03	0.92	DNA	50
MSP 623 #145	BioLab	12/18/2015 2:22:28 PM	0.9	ng/µl	0.019	0.023	0.82	0.47	DNA	50
MSP 623 #146	BioLab	12/18/2015 2:23:01 PM	1.4	ng/µl	0.029	0.031	0.93	0.66	DNA	50
MSP 623 #147	BioLab	12/18/2015 2:23:34 PM	3.7	ng/µl	0.075	0.051	1.46	0.67	DNA	50
MSP 623 #147	BioLab	12/18/2015 2:24:33 PM	1.2	ng/µl	0.023	0.017	1.34	0.69	DNA	50
MSP 623 #149	BioLab	12/18/2015 2:25:10 PM	2	ng/µl	0.039	0.041	0.94	0.74	DNA	50
MSP 623 #150	BioLab	12/18/2015 2:25:43 PM	1.5	ng/µl	0.03	0.035	0.86	0.88	DNA	50
MSP 623 #151	BioLab	12/18/2015 2:26:09 PM	3.8	ng/µl	0.076	0.055	1.37	1.19	DNA	50
MSP 623 #152	BioLab	12/18/2015 2:26:42 PM	2	ng/µl	0.039	0.037	1.07	0.36	DNA	50
MSP 623 #153	BioLab	12/18/2015 2:27:45 PM	2	ng/µl	0.039	0.038	1.04	0.92	DNA	50
MSP 623 #154	BioLab	12/18/2015 2:28:16 PM	1.6	ng/µl	0.031	0.033	0.93	0.71	DNA	50
MSP 623 #155	BioLab	12/18/2015 2:28:48 PM	1.8	ng/µl	0.036	0.039	0.92	0.82	DNA	50
MSP 623 #156	BioLab	12/18/2015 2:29:13 PM	1.1	ng/µl	0.022	0.019	1.15	1.29	DNA	50
MSP 623 #157	BioLab	12/18/2015 2:29:46 PM	2.1	ng/µl	0.043	0.036	1.18	0.69	DNA	50
MSP 623 #158	BioLab	12/18/2015 2:30:16 PM	1.4	ng/µl	0.028	0.037	0.74	0.49	DNA	50
MSP 623 #159	BioLab	12/18/2015 2:30:45 PM	0.7	ng/µl	0.013	0.023	0.57	1.49	DNA	50
MSP 623 #160	BioLab	12/18/2015 2:31:33 PM	2.9	ng/µl	0.059	0.053	1.11	0.83	DNA	50
MSP 623 #161	BioLab	12/18/2015 2:32:10 PM	1.7	ng/µl	0.034	0.031	1.1	1.02	DNA	50
MSP 623 #162	BioLab	12/18/2015 2:32:37 PM	1.3	ng/µl	0.027	0.024	1.09	1.29	DNA	50
MSP 623 #163	BioLab	12/18/2015 2:33:07 PM	0.5	ng/µl	0.011	0.034	0.31	2.5	DNA	50
MSP 623 #164	BioLab	12/18/2015 2:33:32 PM	2.4	ng/µl	0.048	0.035	1.38	0.72	DNA	50
MSP 623 #165	BioLab	12/18/2015 2:34:06 PM	1.2	ng/µl	0.023	0.031	0.74	0.63	DNA	50
MSP 623 #166	BioLab	12/18/2015 2:34:37 PM	2.6	ng/µl	0.053	0.039	1.34	1.54	DNA	50
MSP 623 #167	BioLab	12/18/2015 2:35:10 PM	1.6	ng/µl	0.031	0.028	1.13	1.18	DNA	50
MSP 623 #168	BioLab	12/18/2015 2:35:43 PM	1.1	ng/µl	0.022	0.019	1.13	0.55	DNA	50
MSP 623 #169	BioLab	12/18/2015 2:36:14 PM	2.3	ng/µl	0.046	0.031	1.5	0.79	DNA	50
MSP 623 #170	BioLab	12/18/2015 2:36:41 PM	0.9	ng/µl	0.018	0.025	0.71	0.46	DNA	50
vector digested	BioLab	12/18/2015 3:38:15 PM	3.8	ng/µl	0.075	0.072	1.05	0.15	DNA	50
insert digested	BioLab	12/18/2015 3:38:54 PM	12.6	ng/µl	0.253	0.168	1.51	0.59	DNA	50
MSP 623 #171	BioLab	12/21/2015 10:26:44 AM	0.7	ng/µl	0.014	0.002	5.9	0.7	DNA	50
MSP 623 #172	BioLab	12/21/2015 10:27:11 AM	0.8	ng/µl	0.015	0.015	1.02	0.96	DNA	50
MSP 623 #173	BioLab	12/21/2015 10:27:43 AM	12.7	ng/µl	0.254	0.143	1.78	1.65	DNA	50
MSP 623 #174	BioLab	12/21/2015 10:28:15 AM	45.6	ng/µl	0.912	0.484	1.88	2.06	DNA	50
MSP 623 #175	BioLab	12/21/2015 10:28:45 AM	1.4	ng/µl	0.027	0.017	1.59	0.67	DNA	50
MSP 623 #176	BioLab	12/21/2015 10:29:12 AM	2.7	ng/µl	0.055	0.032	1.69	0.96	DNA	50
MSP 623 #177	BioLab	12/21/2015 10:29:36 AM	0.3	ng/µl	0.006	0.013	0.46	0.16	DNA	50
MSP 623 #178	BioLab	12/21/2015 10:30:02 AM	0.9	ng/µl	0.018	0.02	0.9	0.74	DNA	50
MSP 623 #179	BioLab	12/21/2015 10:30:31 AM	1.6	ng/µl	0.031	0.015	2.09	0.6	DNA	50
MSP 623 #180	BioLab	12/21/2015 10:31:23 AM	1.3	ng/µl	0.027	0.016	1.69	0.68	DNA	50
MSP 623 #181	BioLab	12/21/2015 10:31:48 AM	7.5	ng/µl	0.15	0.091	1.65	1.66	DNA	50
MSP 623 #182	BioLab	12/21/2015 10:32:15 AM	2.2	ng/µl	0.043	0.03	1.47	1.13	DNA	50
MSP 623 #183	BioLab	12/21/2015 10:32:39 AM	5.6	ng/µl	0.111	0.064	1.73	0.9	DNA	50
MSP 623 #184	BioLab	12/21/2015 10:33:04 AM	1.9	ng/µl	0.037	0.021	1.77	1.04	DNA	50
MSP 623 #185	BioLab	12/21/2015 10:33:29 AM	3.4	ng/µl	0.068	0.036	1.87	1.49	DNA	50
MSP 623 #186	BioLab	12/21/2015 10:33:52 AM	0.3	ng/µl	0.006	0.004	1.33	0.35	DNA	50
MSP 623 #187	BioLab	12/21/2015 11:16:54 AM	5.7	ng/µl	0.114	0.048	2.39	1.16	DNA	50
MSP 623 #188	BioLab	12/21/2015 11:17:22 AM	1.1	ng/µl	0.023	0.012	1.87	0.45	DNA	50
MSP 623 #189	BioLab	12/21/2015 11:17:48 AM	1.7	ng/µl	0.035	0.013	2.74	0.52	DNA	50
MSP 623 #190	BioLab	12/21/2015 11:18:14 AM	1.6	ng/µl	0.032	0.022	1.47	0.65	DNA	50
MSP 623 #191	BioLab	12/21/2015 11:18:41 AM	1	ng/µl	0.02	0.008	2.46	0.39	DNA	50
MSP 623 #192	BioLab	12/21/2015 11:19:09 AM	1.4	ng/µl	0.028	0.025	1.12	0.43	DNA	50
MSP 623 #193	BioLab	12/21/2015 11:19:38 AM	1.2	ng/µl	0.024	0.021	1.12	0.39	DNA	50
MSP 623 #194	BioLab	12/21/2015 11:20:03 AM	1	ng/µl	0.019	0.01	1.97	0.34	DNA	50
MSP 623 #195	BioLab	12/21/2015 1:32:06 PM	2.2	ng/µl	0.044	0.021	2.06	0.49	DNA	50
MSP 623 #196	BioLab	12/21/2015 1:32:34 PM	1.4	ng/µl	0.028	0.017	1.62	0.48	DNA	50
MSP 623 #197	BioLab	12/21/2015 1:32:56 PM	2	ng/µl	0.04	0.018	2.31	0.66	DNA	50
MSP 623 #198	BioLab	12/21/2015 1:33:17 PM	1.4	ng/µl	0.028	0.022	1.32	0.47	DNA	50
MSP 623 #199	BioLab	12/21/2015 1:33:38 PM	1.9	ng/µl	0.038	0.026	1.47	0.28	DNA	50
MSP 623 #200	BioLab	12/21/2015 1:33:58 PM	19	ng/µl	0.381	0.192	1.99	1.89	DNA	50
MSP 623 #201	BioLab	12/21/2015 1:34:25 PM	1.4	ng/µl	0.028	0.024	1.18	0.41	DNA	50
MSP 623 #202	BioLab	12/21/2015 1:34:46 PM	2.1	ng/µl	0.042	0.03	1.39	0.39	DNA	50
MSP 623 #203	BioLab	12/21/2015 1:35:10 PM	9.3	ng/µl	0.186	0.097	1.92	1.45	DNA	50
MSP 623 #204	BioLab	12/21/2015 1:35:31 PM	1.6	ng/µl	0.032	0.017	1.92	0.33	DNA	50
MSP 623 #205	BioLab	12/21/2015 1:35:52 PM	22.7	ng/µl	0.454	0.227	2	1.51	DNA	50
MSP 623 #206	BioLab	12/21/2015 1:36:12 PM	1.7	ng/µl	0.033	0.015	2.23	0.47	DNA	50
MSP 623 #207	BioLab	12/21/2015 1:36:36 PM	1.5	ng/µl	0.029	0.013	2.24	0.68	DNA	50
MSP 623 #208	BioLab	12/21/2015 1:36:54 PM	1.2	ng/µl	0.024	0.016	1.47	0.4	DNA	50
MSP 623 #209	BioLab	12/21/2015 1:37:16 PM	7.5	ng/µl	0.15	0.109	1.38	0.49	DNA	50
MSP 623 #210	BioLab	12/21/2015 1:38:09 PM	2.4	ng/µl	0.048	0.034	1.42	0.61	DNA	50
MSP 623 #211	BioLab	12/21/2015 1:38:25 PM	3.7	ng/µl	0.073	0.053	1.4	0.54	DNA	50
MSP 623 #212	BioLab	12/21/2015 1:38:46 PM	0.7	ng/µl	0.014	0.015	0.95	0.27	DNA	50
